# Supplementary material for: Mechanism of FoxO1 in the Metabolic Shift of Fetal Rat Heart
Source: Molecules. 2026 Apr 13;31(8):1275. doi: 10.3390/molecules31081275 (PMC13118310; doi:10.3390/molecules31081275)
Supplement: Supplementary file 1 [file molecules-31-01275-s001.zip]

Archive with 1 entries (1 files):
- molecules-4149754-supplementary.pdf
